# Supplementary material for: Prolonged administration of total glucosides of paeony improves intestinal immune imbalance and epithelial barrier damage in collagen-induced arthritis rats based on metabolomics-network pharmacology integrated analysis
Source: Front Pharmacol. 2023 Nov 13;14:1187797. doi: 10.3389/fphar.2023.1187797 (PMC10679728; doi:10.3389/fphar.2023.1187797)
Supplement: Supplementary file 2 [file DataSheet2.xlsx]

## Sheet: Sheet1
Index	Q1 (Da)	Q3 (Da)	RT(min)	Molecular Weight (Da)	Formula	Ionization model	Compounds	Class I	Class II	CAS	Intensity
Zmsp005502	319.12	105.03	4.56	318.11	C17H18O6	[M+H]+	Paeonilactone C	Terpenoids	Terpene	98751-77-0	524420
Hmbp003172	319.12	105.03	5.62	318.111	C17H18O6	[M+H]+	Paeoniflorigenone	Terpenoids	Monoterpenoids	80454-42-8	34981000
Lmmp000982	377.14	151.08	1.43	376.137	C16H24O10	[M+H]+	8-Debenzoylpaeoniflorin	Terpenoids	Monoterpenoids	23532-11-8	8673100
Hmbp003109	463.16	105.03	5.52	462.153	C23H26O10	[M+H]+	Lactiflorin	Terpenoids	Monoterpenoids	88623-95-4	3744600
mws1602	481.17	197.1	3.69	480.163	C23H28O11	[M+H]+	Albiflorin	Terpenoids	Monoterpenoids	39011-90-0	22488000
mws1557	479.16	121.03	3.74	480.163	C23H28O11	[M-H]-	Paeoniflorin	Terpenoids	Monoterpenoids	23180-57-6	42968000
Hmbp001441	497.16	121.03	2.86	496.159	C23H28O12	[M+H]+	Oxypaeoniflorin	Terpenoids	Monoterpenoids	39011-91-1	35161000
Hmbp003174	585.2	197.08	5.63	584.189	C30H32O12	[M+H]+	Benzoylpaeoniflorin	Terpenoids	Monoterpenoids	38642-49-8	3094600
Hmbn002187	631.17	491.12	4.14	632.175	C30H32O15	[M-H]-	6'-O-Galloyl Paeoniflorin	Terpenoids	Terpene	122965-41-7	12896000
Hmbp001680	643.22	197.08	3	642.215	C29H38O16	[M+H]+	6'-O-Glucosylalbiflorin	Terpenoids	Terpene	-	196100
